# Supplementary material for: Wastewater Surveillance of SARS-CoV-2: A Comparison of Two Concentration Methods
Source: Viruses. 2024 Aug 31;16(9):1398. doi: 10.3390/v16091398 (PMC11436116; doi:10.3390/v16091398)
Supplement: Supplementary file 1 [file viruses-16-01398-s001.zip]

Archive with 1 entries (1 files):
- viruses-3168218-supplementary.pdf
